# Supplementary material for: Free Pasture of Exotic Goats Reduces Diversity and Negatively Affects Body Condition in Scorpions (Arachnida: Scorpiones) Assemblage From Brazilian Seasonal Dry Tropical Forest
Source: Ecol Evol. 2025 Jan 6;15(1):e70804. doi: 10.1002/ece3.70804 (PMC11705466; doi:10.1002/ece3.70804)
Supplement: Supplementary file 1 — Data S1. [file ECE3-15-e70804-s001.xlsx]

## Sheet: Diversity
Municipality	Area	Transect	Code	Ananteris mauryi	Ananteris sp.	Tityus pusillus	Tityus stigmurus	Jaguajir rochae	Physoctonus debilis	Bothriurus asper	Bothriurus rochai
Caetes	without goat	A1T1	CSB1	0	0	0	0	2	0	0	0
Ameixas	without goat	A1T1	ASB1	0	0	0	0	3	0	0	0
Limoeiro	without goat	A1T1	LSB1	22	0	0	0	0	0	0	0
Caetes	without goat	A1T2	CSB2	0	0	0	0	0	0	0	11
Ameixas	without goat	A1T2	ASB2	0	0	0	0	0	0	0	0
Limoeiro	without goat	A1T2	LSB2	8	0	0	0	0	0	0	0
Caetes	without goat	A1T3	CSB3	0	0	8	0	0	0	0	1
Ameixas	without goat	A1T3	ASB3	0	0	0	0	4	0	0	0
Limoeiro	without goat	A1T3	LSB3	0	0	0	0	0	0	2	0
Caetes	without goat	A1T4	CSB4	0	0	0	0	0	0	0	0
Ameixas	without goat	A1T4	ASB4	0	0	0	0	3	0	0	0
Limoeiro	without goat	A1T4	LSB4	8	0	0	0	0	0	1	0
Caetes	without goat	A2T1	CSB5	0	1	0	0	0	0	2	0
Ameixas	without goat	A2T1	ASB5	0	0	0	0	3	0	0	0
Limoeiro	without goat	A2T1	LSB5	12	0	0	0	1	0	0	0
Caetes	without goat	A2T2	CSB6	0	2	0	1	2	0	1	0
Ameixas	without goat	A2T2	ASB6	0	0	0	0	7	0	0	1
Limoeiro	without goat	A2T2	LSB6	3	0	0	0	0	0	0	0
Caetes	without goat	A2T3	CSB7	0	0	9	0	0	0	2	0
Ameixas	without goat	A2T3	ASB7	0	0	0	0	0	0	0	0
Limoeiro	without goat	A2T3	LSB7	4	0	0	0	0	0	0	0
Caetes	without goat	A2T4	CSB8	0	0	0	0	1	0	0	4
Ameixas	without goat	A2T4	ASB8	0	0	0	0	8	0	0	1
Limoeiro	without goat	A2T4	LSB8	0	0	0	0	0	0	0	0
Caetes	without goat	A3T1	CSB9	0	0	0	0	0	0	0	0
Ameixas	without goat	A3T1	ASB9	0	0	0	1	4	0	0	0
Limoeiro	without goat	A3T1	LSB9	0	0	0	0	0	0	0	0
Caetes	without goat	A3T2	CSB10	0	0	0	0	0	0	0	0
Ameixas	without goat	A3T2	ASB10	0	0	0	0	5	0	0	0
Limoeiro	without goat	A3T2	LSB10	0	0	0	0	0	0	0	0
Caetes	without goat	A3T3	CSB11	0	0	0	0	0	0	0	0
Ameixas	without goat	A3T3	ASB11	0	0	0	0	5	0	0	0
Limoeiro	without goat	A3T3	LSB11	0	0	0	0	0	0	0	0
Caetes	without goat	A3T4	CSB12	0	0	0	0	0	0	0	1
Ameixas	without goat	A3T4	ASB12	0	0	0	0	13	0	0	0
Limoeiro	without goat	A3T4	LSB12	0	0	0	1	1	0	0	0
Caetes	without goat	A4T1	CSB13	0	1	6	0	2	0	0	1
Ameixas	without goat	A4T1	ASB13	0	0	0	0	6	0	0	0
Limoeiro	without goat	A4T1	LSB13	0	0	0	0	0	0	0	0
Caetes	without goat	A4T2	CSB14	0	0	1	0	0	0	0	2
Ameixas	without goat	A4T2	ASB14	0	0	0	0	0	0	0	0
Limoeiro	without goat	A4T2	LSB14	0	0	0	0	0	0	0	0
Caetes	without goat	A4T3	CSB15	0	0	0	0	0	0	0	1
Ameixas	without goat	A4T3	ASB15	0	0	0	0	0	0	0	0
Limoeiro	without goat	A4T3	LSB15	0	0	0	0	0	0	0	0
Caetes	without goat	A4T4	CSB16	0	5	0	0	1	0	0	3
Ameixas	without goat	A4T4	ASB16	0	0	0	0	1	0	0	0
Limoeiro	without goat	A4T4	LSB16	0	0	0	0	0	0	0	0
Caetes	without goat	A5T1	CSB17	0	0	0	0	0	0	0	0
Ameixas	without goat	A5T1	ASB17	0	0	0	0	0	0	0	0
Limoeiro	without goat	A5T1	LSB17	0	0	0	0	0	0	0	0
Caetes	without goat	A5T2	CSB18	0	0	0	0	0	0	0	0
Ameixas	without goat	A5T2	ASB18	0	0	0	0	0	0	0	0
Limoeiro	without goat	A5T2	LSB18	0	0	0	0	0	0	0	0
Caetes	without goat	A5T3	CSB19	0	0	0	0	0	0	0	1
Ameixas	without goat	A5T3	ASB19	0	0	0	0	1	0	0	0
Limoeiro	without goat	A5T3	LSB19	0	0	0	0	0	0	0	0
Caetes	without goat	A5T4	CSB20	0	0	0	0	0	0	0	1
Ameixas	without goat	A5T4	ASB20	0	0	0	0	0	0	0	0
Limoeiro	without goat	A5T4	LSB20	0	0	0	0	0	0	0	0
Caetes	without goat	A6T1	CSB21	0	6	19	0	0	0	0	0
Ameixas	without goat	A6T1	ASB21	0	0	0	0	0	0	0	0
Limoeiro	without goat	A6T1	LSB21	0	0	0	0	0	0	0	0
Caetes	without goat	A6T2	CSB22	0	4	8	0	0	0	0	0
Ameixas	without goat	A6T2	ASB22	0	0	0	0	0	0	0	0
Limoeiro	without goat	A6T2	LSB22	0	0	0	0	0	0	0	0
Caetes	without goat	A6T3	CSB23	0	0	11	0	0	0	0	1
Ameixas	without goat	A6T3	ASB23	0	0	0	0	0	0	0	0
Limoeiro	without goat	A6T3	LSB23	0	0	0	0	0	0	0	0
Caetes	without goat	A6T4	CSB24	0	0	3	0	0	1	0	0
Ameixas	without goat	A6T4	ASB24	0	0	0	0	0	0	0	0
Limoeiro	without goat	A6T4	LSB24	0	0	0	0	0	0	0	0
Caetes	with goat	B1T1	CCB1	0	0	0	0	0	0	0	4
Ameixas	with goat	B1T1	ACB1	0	0	0	0	0	1	0	1
Limoeiro	with goat	B1T1	LCB1	0	0	0	0	0	0	0	0
Caetes	with goat	B1T2	CCB2	0	0	0	0	0	0	0	10
Ameixas	with goat	B1T2	ACB2	0	0	0	0	0	0	0	0
Limoeiro	with goat	B1T2	LCB2	0	0	0	0	0	0	0	0
Caetes	with goat	B1T3	CCB3	0	0	0	1	0	0	0	5
Ameixas	with goat	B1T3	ACB3	0	0	0	0	0	0	0	0
Limoeiro	with goat	B1T3	LCB3	0	0	0	0	0	0	0	0
Caetes	with goat	B1T4	CCB4	0	0	0	0	0	0	0	12
Ameixas	with goat	B1T4	ACB4	0	0	0	0	0	0	0	0
Limoeiro	with goat	B1T4	LCB4	0	0	0	0	0	0	0	0
Caetes	with goat	B2T1	CCB5	0	0	0	0	0	0	0	3
Ameixas	with goat	B2T1	ACB5	0	0	0	0	0	0	0	0
Limoeiro	with goat	B2T1	LCB5	0	0	0	0	0	0	0	0
Caetes	with goat	B2T2	CCB6	0	0	0	0	0	0	0	8
Ameixas	with goat	B2T2	ACB6	0	0	0	0	1	0	0	0
Limoeiro	with goat	B2T2	LCB6	0	0	0	0	0	0	0	0
Caetes	with goat	B2T3	CCB7	0	0	0	0	0	0	0	5
Ameixas	with goat	B2T3	ACB7	0	0	0	0	1	0	0	0
Limoeiro	with goat	B2T3	LCB7	0	0	0	0	0	0	0	0
Caetes	with goat	B2T4	CCB8	0	0	0	0	0	0	0	3
Ameixas	with goat	B2T4	ACB8	0	0	0	0	0	0	0	0
Limoeiro	with goat	B2T4	LCB8	0	0	0	0	0	0	0	0
Caetes	with goat	B3T1	CCB9	0	0	0	0	0	0	0	2
Ameixas	with goat	B3T1	ACB9	0	0	0	0	0	0	0	0
Limoeiro	with goat	B3T1	LCB9	0	0	0	0	0	0	0	0
Caetes	with goat	B3T2	CCB10	0	0	0	0	0	0	0	1
Ameixas	with goat	B3T2	ACB10	0	0	0	0	0	0	0	0
Limoeiro	with goat	B3T2	LCB10	0	0	0	0	0	0	0	0
Caetes	with goat	B3T3	CCB11	0	0	0	0	0	0	0	1
Ameixas	with goat	B3T3	ACB11	0	0	0	0	0	0	0	0
Limoeiro	with goat	B3T3	LCB11	0	0	0	0	0	0	0	0
Caetes	with goat	B3T4	CCB12	0	0	0	0	0	0	0	1
Ameixas	with goat	B3T4	ACB12	0	0	0	0	0	0	0	0
Limoeiro	with goat	B3T4	LCB12	0	0	0	0	0	0	0	0
Caetes	with goat	B4T1	CCB13	0	0	0	0	8	0	0	1
Ameixas	with goat	B4T1	ACB13	0	0	0	0	4	1	0	0
Limoeiro	with goat	B4T1	LCB13	0	0	0	0	0	0	0	0
Caetes	with goat	B4T2	CCB14	0	0	0	0	4	0	0	0
Ameixas	with goat	B4T2	ACB14	0	0	0	0	4	2	0	1
Limoeiro	with goat	B4T2	LCB14	0	0	0	0	0	0	0	0
Caetes	with goat	B4T3	CCB15	0	0	0	0	6	0	0	0
Ameixas	with goat	B4T3	ACB15	0	0	0	0	4	0	0	0
Limoeiro	with goat	B4T3	LCB15	0	0	0	0	0	0	0	0
Caetes	with goat	B4T4	CCB16	0	0	0	0	4	0	0	0
Ameixas	with goat	B4T4	ACB16	0	0	0	0	4	1	0	0
Limoeiro	with goat	B4T4	LCB16	0	0	0	0	0	0	0	0
Caetes	with goat	B5T1	CCB17	0	0	0	0	2	0	0	4
Ameixas	with goat	B5T1	ACB17	0	0	0	0	1	0	0	0
Limoeiro	with goat	B5T1	LCB17	0	0	0	0	0	0	0	0
Caetes	with goat	B5T2	CCB18	0	0	0	0	4	0	0	0
Ameixas	with goat	B5T2	ACB18	0	0	0	0	4	0	0	0
Limoeiro	with goat	B5T2	LCB18	0	0	0	0	0	0	0	0
Caetes	with goat	B5T3	CC19	0	0	0	0	2	0	0	2
Ameixas	with goat	B5T3	ACB19	0	0	0	0	1	0	0	0
Limoeiro	with goat	B5T3	LCB19	0	0	0	0	0	0	0	0
Caetes	with goat	B5T4	CCB20	0	0	0	0	0	0	0	0
Ameixas	with goat	B5T4	ACB20	0	0	0	0	0	1	0	0
Limoeiro	with goat	B5T4	LCB20	0	0	0	0	0	0	0	0
Caetes	with goat	B6T1	CCB21	0	0	0	0	0	0	0	1
Ameixas	with goat	B6T1	ACB21	0	0	0	0	0	0	0	0
Limoeiro	with goat	B6T1	LCB21	0	0	0	0	0	0	0	0
Caetes	with goat	B6T2	CCB22	0	0	0	0	1	0	1	0
Ameixas	with goat	B6T2	ACB22	0	0	0	0	0	0	0	0
Limoeiro	with goat	B6T2	LCB22	0	0	0	0	0	0	0	0
Caetes	with goat	B6T3	CCB23	0	0	0	0	1	0	0	0
Ameixas	with goat	B6T3	ACB23	0	0	0	0	7	0	0	0
Limoeiro	with goat	B6T3	LCB23	0	0	0	0	0	0	0	0
Caetes	with goat	B6T4	CCB24	0	0	0	0	2	0	0	1
Ameixas	with goat	B6T4	ACB24	0	0	0	0	2	0	0	0
Limoeiro	with goat	B6T4	LCB24	0	0	0	0	0	0	0	0

## Sheet: Body traits
Municipality	Area	Transect	Code	Sex	Species	Mass	Prosoma length	Metasoma V length	Chela length	Chela heigth	Chela width	Movable finger
Caetes	without goat	A1T1	CSB1	Female	Jaguajir rochae	2.389	10.5	9.54	12.05	3.25	3	8.45
Ameixas	without goat	A1T1	ASB1	Male	Jaguajir rochae	1.019	7.97	6.87	10.52	3	2.067	6.53
Limoeiro	without goat	A1T1	LSB1	Female	Jaguajir rochae	2.399	8.69	8.4	11.88	3.36	2.45	7.32
Caetes	without goat	A1T2	CSB2	Female	Jaguajir rochae	0.164	8.65	6.83	10.61	2.77	2	7.79
Ameixas	without goat	A1T2	ASB2	Female	Bothriurus rochai	0.676	6.15	4.84	6.59	2.83	1.95	3.43
Limoeiro	without goat	A1T2	LSB2	Female	Jaguajir rochae	2.251	10.06	8.9	11.74	2.95	2.77	7.61
Caetes	without goat	A1T3	CSB3	Female	Jaguajir rochae	2.244	7.9	7.51	11.44	2.89	2.08	7.17
Ameixas	without goat	A1T3	ASB3	Female	Jaguajir rochae	1.995	7.92	8.88	12.41	3.16	3.5	8.31
Limoeiro	without goat	A1T3	LSB3	Female	Bothriurus rochai	0.186	3.4	4.58	4.61	1.78	1.19	1.76
Caetes	without goat	A1T4	CSB4	Female	Tityus pusillus	0.141	3.35	4.52	5.61	1.36	0.54	3.35
Ameixas	without goat	A1T4	ASB4	Female	Tityus pusillus	0.157	3.34	4.73	4.69	0.72	0.4	3.17
Limoeiro	without goat	A1T4	LSB4	Female	Tityus pusillus	0.09	2.7	3.75	4.96	1.22	0.73	3.27
Caetes	without goat	A2T1	CSB5	Female	Ananteris sp.	0.132	3.09	-	4.6	1.1	0.44	3.07
Ameixas	without goat	A2T1	ASB5	Male	Tityus stigmurus	0.975	6.33	6.74	11.13	1.7	1.91	7.78
Limoeiro	without goat	A2T1	LSB5	Male	Jaguajir rochae	1.21	7.38	7.81	9.54	3.22	3.45	6.88
Caetes	without goat	A2T2	CSB6	Male	Jaguajir rochae	1.22	7.88	7.32	11.06	3.27	3.5	7.74
Ameixas	without goat	A2T2	ASB6	Female	Bothriurus rochai	0.304	4.28	4.92	5.52	2.88	2.29	2.54
Limoeiro	without goat	A2T2	LSB6	Female	Bothriurus rochai	0.401	4.69	4.74	5.62	2.19	1.97	2.7
Caetes	without goat	A2T3	CSB7	Female	Bothriurus rochai	0.362	3.72	4.69	5.68	2.27	1.92	2.82
Ameixas	without goat	A2T3	ASB7	Female	Bothriurus rochai	0.151	3.79	4.42	4.77	1.91	1.46	2.51
Limoeiro	without goat	A2T3	LSB7	Female	Tityus pusillus	0.236	4.42	4.71	6.42	1.76	1.66	4.34
Caetes	without goat	A2T4	CSB8	Male	Bothriurus rochai	0.149	3.92	4.73	4.82	1.62	1.4	2.63
Ameixas	without goat	A2T4	ASB8	Female	Bothriurus rochai	0.223	3.63	4.5	4.8	1.71	1.55	2.3
Limoeiro	without goat	A2T4	LSB8	Female	Tityus pusillus	0.23	4.71	5.09	0.68	1.77	1.56	3.32
Caetes	without goat	A3T1	CSB9	Male	Jaguajir rochae	1.235	6.86	7.38	10.98	3.13	3.04	7.55
Ameixas	without goat	A3T1	ASB9	Female	Bothriurus rochai	0.355	4.1	4.99	5.75	2.34	2	3.66
Limoeiro	without goat	A3T1	LSB9	Female	Bothriurus rochai	0.423	5.07	5.83	6	2.5	2.46	3.51
Caetes	without goat	A3T2	CSB10	Male	Ananteris sp.	0.129	3.27	4.37	4.08	0.81	0.6	2.78
Ameixas	without goat	A3T2	ASB10	Female	Ananteris sp.	0.168	3.51	4.82	4.71	1.02	0.67	3.7
Limoeiro	without goat	A3T2	LSB10	Female	Ananteris sp.	0.208	4.5	4.99	4.7	0.91	0.54	2.47
Caetes	without goat	A3T3	CSB11	Female	Ananteris sp.	0.164	3.5	4.69	4.14	0.84	0.64	3.8
Ameixas	without goat	A3T3	ASB11	Female	Bothriurus rochai	0.26	4.51	4.43	5.45	1.83	1.94	2.72
Limoeiro	without goat	A3T3	LSB11	Female	Tityus pusillus	0.212	4.55	4.76	6.61	1.67	1.28	3.82
Caetes	without goat	A3T4	CSB12	Female	Tityus pusillus	0.237	4.56	4.61	6.44	1.29	0.91	4
Ameixas	without goat	A3T4	ASB12	Male	Bothriurus asper	0.14	3.85	3.75	4.54	1.96	1.69	2.3
Limoeiro	without goat	A3T4	LSB12	Male	Bothriurus asper	0.116	3.99	3.8	4.82	1.36	0.96	2.75
Caetes	without goat	A4T1	CSB13	Male	Tityus pusillus	0.219	4.33	4.79	6.31	1.73	1.27	4.04
Ameixas	without goat	A4T1	ASB13	Female	Tityus pusillus	0.165	4.31	4.03	5.84	1.02	0.78	3.96
Limoeiro	without goat	A4T1	LSB13	Female	Tityus pusillus	0.182	4.5	3.98	5.95	1.1	0.76	4.2
Caetes	without goat	A4T2	CSB14	Female	Tityus pusillus	0.156	3.64	4.09	4.66	0.92	0.52	3.64
Ameixas	without goat	A4T2	ASB14	Male	Jaguajir rochae	1.813	5.98	8.28	9.15	3.56	3.66	8.05
Limoeiro	without goat	A4T2	LSB14	Male	Jaguajir rochae	1.474	7.24	7.8	11.48	3.5	2.96	7.52
Caetes	without goat	A4T3	CSB15	Female	Bothriurus rochai	0.541	4.55	5.53	6.27	2.37	1.78	3.3
Ameixas	without goat	A4T3	ASB15	Male	Bothriurus rochai	0.292	4	4.34	6.08	2.27	1.5	3.08
Limoeiro	without goat	A4T3	LSB15	Female	Bothriurus rochai	0.361	4.06	4.76	5.17	2.24	1.3	2.83
Caetes	without goat	A4T4	CSB16	Female	Bothriurus rochai	0.335	4.34	5.23	6.07	2.43	1.68	3.21
Ameixas	without goat	A4T4	ASB16	Female	Bothriurus rochai	0.407	3.68	4.55	5.96	2.21	2.01	3.2
Limoeiro	without goat	A4T4	LSB16	Female	Jaguajir rochae	2.784	9.5	9.75	12.46	3.63	3.22	8.23
Caetes	without goat	A5T1	CSB17	Female	Jaguajir rochae	2.065	8.72	8.58	12.33	3.23	3.71	8.18
Ameixas	without goat	A5T1	ASB17	Female	Tityus pusillus	0.324	4.83	4.39	6.19	1.02	0.92	3.53
Limoeiro	without goat	A5T1	LSB17	Female	Bothriurus rochai	0.442	5.15	4.52	6.15	2.58	1.57	3.21
Caetes	without goat	A5T2	CSB18	Female	Jaguajir rochae	1.138	6.68	6.91	9.69	2.13	1.37	6.27
Ameixas	without goat	A5T2	ASB18	Female	Bothriurus rochai	0.291	4.58	4.02	5.79	2.22	1.12	2.61
Limoeiro	without goat	A5T2	LSB18	Female	Bothriurus rochai	0.438	3.67	4.95	6.12	2.57	1.89	3.6
Caetes	without goat	A5T3	CSB19	Female	Bothriurus rochai	0.371	4.2	4.64	5.65	2.25	1.86	3.82
Ameixas	without goat	A5T3	ASB19	Female	Jaguajir rochae	3.221	8.4	9.05	12.55	3.05	2.91	8.27
Limoeiro	without goat	A5T3	LSB19	Female	Jaguajir rochae	1.825	7.9	7.79	11.88	2.7	2.63	7.3
Caetes	without goat	A5T4	CSB20	Male	Jaguajir rochae	1.157	6.81	7.74	10.41	3.19	2.83	6.76
Ameixas	without goat	A5T4	ASB20	Female	Bothriurus rochai	0.398	5.06	4.97	5.83	2.11	1.21	2.47
Limoeiro	without goat	A5T4	LSB20	Female	Bothriurus rochai	0.432	4.62	4.03	5.52	2.31	1.65	3.07
Caetes	without goat	A6T1	CSB21	Female	Ananteris sp.	0.14	3.31	4.29	4.61	0.73	0.65	3.38
Ameixas	without goat	A6T1	ASB21	Female	Ananteris sp.	0.108	3	3.92	3.69	0.63	0.67	2.51
Limoeiro	without goat	A6T1	LSB21	Male	Ananteris sp.	0.96	3.16	2.95	4.92	0.64	0.63	2.55
Caetes	without goat	A6T2	CSB22	Female	Tityus pusillus	0.172	4.06	3.99	5.68	1.08	0.59	4.39
Ameixas	without goat	A6T2	ASB22	Female	Tityus pusillus	0.22	4.19	4.31	5.93	1.28	0.91	3.85
Limoeiro	without goat	A6T2	LSB22	Male	Tityus pusillus	0.141	4.01	4.81	5.76	1.32	0.82	3.93
Caetes	without goat	A6T3	CSB23	Male	Tityus pusillus	0.142	3.92	4.63	6.29	1.09	1.02	3.93
Ameixas	without goat	A6T3	ASB23	Female	Bothriurus rochai	0.246	3.93	4.24	5.14	1.88	1.19	2.32
Limoeiro	without goat	A6T3	LSB23	Female	Tityus pusillus	0.174	4.92	3.8	6.46	0.95	0.92	3.37
Caetes	without goat	A6T4	CSB24	Female	Tityus pusillus	0.23	5.17	3.88	6.12	1.08	0.95	4.1
Ameixas	without goat	A6T4	ASB24	Female	Tityus pusillus	0.243	4.41	4.02	5.9	1.12	1.09	3.41
Limoeiro	without goat	A6T4	LSB24	Female	Tityus pusillus	0.193	4.31	4.68	6.41	1.19	0.91	4.19
Caetes	with goat	B1T1	CCB1	Female	Tityus pusillus	0.199	3.94	4.34	6	1.3	1	3.64
Ameixas	with goat	B1T1	ACB1	Female	Tityus pusillus	0.205	4.37	4.76	6.44	1.05	0.87	4.3
Limoeiro	with goat	B1T1	LCB1	Female	Jaguajir rochae	2.414	9.09	8.51	12.12	3.28	2.94	7.7
Caetes	with goat	B1T2	CCB2	Female	Bothriurus rochai	0.281	5.16	4.22	5.48	2.02	1.63	2.69
Ameixas	with goat	B1T2	ACB2	Female	Bothriurus rochai	0.329	4.73	4.63	5.75	2.43	1.8	2.93
Limoeiro	with goat	B1T2	LCB2	Female	Bothriurus rochai	0.395	4.8	4.22	5.68	2.34	1.58	2.9
Caetes	with goat	B1T3	CCB3	Female	Bothriurus rochai	0.244	4.23	3.81	5.21	2	1.48	2.75
Ameixas	with goat	B1T3	ACB3	Female	Bothriurus rochai	0.32	4.84	4.4	5.57	2.48	1.79	2.88
Limoeiro	with goat	B1T3	LCB3	Female	Bothriurus rochai	0.558	3.38	4.56	5.89	2.41	1.72	3.01
Caetes	with goat	B1T4	CCB4	Male	Bothriurus rochai	0.292	5.45	4.89	6.39	2.64	1.56	3
Ameixas	with goat	B1T4	ACB4	Female	Bothriurus rochai	0.659	5.4	4.55	5.75	2.82	2.04	3.19
Limoeiro	with goat	B1T4	LCB4	Female	Bothriurus rochai	0.409	4.26	4.34	5.48	2.35	1.41	2.63
Caetes	with goat	B2T1	CCB5	Female	Bothriurus rochai	0.372	4.52	4.57	6.2	2.4	1.92	3
Ameixas	with goat	B2T1	ACB5	Female	Bothriurus rochai	0.308	4.45	3.89	5.36	1.86	1.28	2.55
Limoeiro	with goat	B2T1	LCB5	Male	Tityus stigmurus	0.555	6.97	6.04	8.02	1.59	0.18	5.95
Caetes	with goat	B2T2	CCB6	Female	Bothriurus rochai	0.651	5.77	4.39	4.49	2.57	1.83	3.08
Ameixas	with goat	B2T2	ACB6	Female	Bothriurus rochai	0.484	5.06	4.84	5.45	2.46	1.78	3.05
Limoeiro	with goat	B2T2	LCB6	Female	Bothriurus rochai	0.273	5.03	4.33	5.8	2.12	1.65	2.55
Caetes	with goat	B2T3	CCB7	Female	Bothriurus rochai	0.65	4.41	4.9	6.47	2.57	1.83	2.72
Ameixas	with goat	B2T3	ACB7	Female	Bothriurus rochai	0.351	3.57	4.2	5.69	2.17	1.64	2.58
Limoeiro	with goat	B2T3	LCB7	Female	Bothriurus rochai	0.242	4.7	4.1	5.7	2.06	1.65	2.69
Caetes	with goat	B2T4	CCB8	Female	Bothriurus rochai	0.288	4.79	4.27	5.34	2.01	1.51	2.92
Ameixas	with goat	B2T4	ACB8	Female	Bothriurus rochai	0.318	4.9	4.39	5.6	2.08	1.48	2.5
Limoeiro	with goat	B2T4	LCB8	Female	Bothriurus rochai	0.264	4.83	4.19	5.71	2.07	1.41	2.73
Caetes	with goat	B3T1	CCB9	Female	Bothriurus rochai	0.39	5.42	4.63	5.42	2.2	1.59	2.8
Ameixas	with goat	B3T1	ACB9	Female	Bothriurus rochai	0.458	4.77	4.13	5.21	2.1	1.53	3.11
Limoeiro	with goat	B3T1	LCB9	Female	Bothriurus rochai	0.533	4.94	4.83	6.05	2.01	1.73	2.69
Caetes	with goat	B3T2	CCB10	Female	Bothriurus rochai	0.288	4.45	4.98	5.64	2.38	1.7	2.98
Ameixas	with goat	B3T2	ACB10	Female	Bothriurus rochai	0.385	5.22	4.76	5.91	2.53	1.84	2.86
Limoeiro	with goat	B3T2	LCB10	Female	Bothriurus rochai	0.259	4.65	3.87	5.94	1.92	1.46	2.7
Caetes	with goat	B3T3	CCB11	Male	Bothriurus rochai	0.248	50.6	4.3	5.68	2.45	1.7	2.77
Ameixas	with goat	B3T3	ACB11	Female	Bothriurus rochai	0.208	4.49	4.25	5.34	2	1.65	2.72
Limoeiro	with goat	B3T3	LCB11	Female	Bothriurus rochai	0.46	4.42	4.83	5.88	2.49	1.6	3.11
Caetes	with goat	B3T4	CCB12	Female	Jaguajir rochae	2.217	10.48	9.24	2.89	3.46	2.72	8.74
Ameixas	with goat	B3T4	ACB12	Female	Jaguajir rochae	2.498	10.17	8.65	12.05	3.14	2.97	7.62
Limoeiro	with goat	B3T4	LCB12	Male	Jaguajir rochae	1.503	9.3	8.94	11.82	3.5	3.35	7.36
Caetes	with goat	B4T1	CCB13	Male	Jaguajir rochae	0.93	7.86	7.7	10.16	2.92	2.47	7.04
Ameixas	with goat	B4T1	ACB13	Male	Jaguajir rochae	1.475	9.08	8.44	11.37	3.51	3.02	6.68
Limoeiro	with goat	B4T1	LCB13	Female	Jaguajir rochae	2.23	9.09	8.2	12.42	3.03	3	7.82
Caetes	with goat	B4T2	CCB14	Female	Jaguajir rochae	2.237	9.69	8.91	11.86	3.09	2.64	7.75
Ameixas	with goat	B4T2	ACB14	Female	Jaguajir rochae	2.725	9.49	8.87	12.5	3.2	2.92	7.95
Limoeiro	with goat	B4T2	LCB14	Male	Jaguajir rochae	1.678	8.96	8.84	12.4	3.44	3.15	7.84
Caetes	with goat	B4T3	CCB15	Female	Ananteris sp.	0.157	3.79	-	4.47	0.98	0.57	3.68
Ameixas	with goat	B4T3	ACB15	Female	Ananteris sp.	0.074	2.8	-	3.36	0.75	0.59	3.17
Limoeiro	with goat	B4T3	LCB15	Female	Ananteris sp.	0.122	3.5	3.92	4.16	0.65	0.63	3.24
Caetes	with goat	B4T4	CCB16	Female	Ananteris sp.	0.158	3.73	4.58	3.52	1	0.64	2.24
Ameixas	with goat	B4T4	ACB16	Female	Ananteris sp.	0.091	3.15	4.28	4.34	0.68	0.4	3.44
Limoeiro	with goat	B4T4	LCB16	Female	Tityus pusillus	0.234	4.51	4.21	6.24	1.11	0.97	3.86
Caetes	with goat	B5T1	CCB17	Female	Tityus pusillus	0.215	4.92	4.33	5.23	1.1	0.91	3.57
Ameixas	with goat	B5T1	ACB17	Female	Tityus pusillus	0.21	4.4	4.14	6.61	1.2	0.77	3.91
Limoeiro	with goat	B5T1	LCB17	Female	Tityus pusillus	0.197	4.68	4.05	5.89	1.02	1	3.72
Caetes	with goat	B5T2	CCB18	Female	Tityus pusillus	0.18	4.5	4.25	5.17	1.2	0.44	3.11
Ameixas	with goat	B5T2	ACB18	Female	Tityus pusillus	0.16	4.33	4.06	5.85	1	0.85	4.55
Limoeiro	with goat	B5T2	LCB18	Female	Tityus pusillus	0.196	3.95	4.19	5.72	1.65	0.99	3.78
Caetes	with goat	B5T3	CC19	Female	Tityus pusillus	1.161	4.34	4.81	6.11	1.48	1.03	3.52
Ameixas	with goat	B5T3	ACB19	Male	Tityus pusillus	0.228	5.63	4.95	6.47	1.76	1.45	3.84
Limoeiro	with goat	B5T3	LCB19	Male	Tityus pusillus	0.174	4.6	5.82	6.18	1.69	1.35	3.6
Caetes	with goat	B5T4	CCB20	Male	Tityus pusillus	0.153	4.5	4.74	6.06	1.23	0.95	3.62
Ameixas	with goat	B5T4	ACB20	Male	Tityus pusillus	0.156	4.76	4.57	5.55	1.31	1.08	3.16
Limoeiro	with goat	B5T4	LCB20	Male	Tityus pusillus	0.164	4.6	4.29	6.05	1.51	1.12	4.12
Caetes	with goat	B6T1	CCB21	Male	Tityus pusillus	0.131	4.49	4.66	6.73	1.69	1.18	4.06
Ameixas	with goat	B6T1	ACB21	Male	Tityus pusillus	0.129	4.66	4.12	6.05	1.27	1	3.65
Limoeiro	with goat	B6T1	LCB21	Male	Tityus pusillus	0.15	4.87	5.07	6	1.71	1.11	3.93
Caetes	with goat	B6T2	CCB22	Female	Jaguajir rochae	2.429	9.38	9.6	13.1	3.82	2.96	3.38
Ameixas	with goat	B6T2	ACB22	Female	Jaguajir rochae	1.916	8.56	8.37	11.99	3.38	3.32	8.11
Limoeiro	with goat	B6T2	LCB22	Male	Tityus stigmurus	0.823	7.75	7.13	11.69	1.93	2.54	8.13
Caetes	with goat	B6T3	CCB23	Female	Jaguajir rochae	2.254	10.32	9.25	12.7	3.14	2.74	8.36
Ameixas	with goat	B6T3	ACB23	Female	Jaguajir rochae	2.467	9.17	8.65	12.73	3.14	3.07	8.2
Limoeiro	with goat	B6T3	LCB23	Female	Jaguajir rochae	2.5	10	8.84	12.97	3.97	3.33	8.82
Caetes	with goat	B6T4	CCB24	Female	Jaguajir rochae	2.381	9.88	9.36	13.48	3.55	3.46	8.42
Ameixas	with goat	B6T4	ACB24	Female	Jaguajir rochae	2.367	8.74	9.08	13.15	3.17	3.05	8.4
Limoeiro	with goat	B6T4	LCB24	Male	Jaguajir rochae	1.14	6.63	7.59	10.91	3.59	3.09	6.79
Ameixas	Sem bode	A3T4	ASB11	Male	Jaguajir rochae	1.341	8.04	9.47	12.01	3.53	3.3	8.04
Ameixas	Sem bode	A3T4	ASB11	Male	Jaguajir rochae	1.184	8.37	8.77	11.55	3.15	2.89	7.81
Ameixas	Sem bode	A3T4	ASB11	Male	Jaguajir rochae	0.958	7.33	7.51	10.93	3.11	2.79	7.09
Ameixas	Sem bode	A3T4	ASB11	Male	Jaguajir rochae	1.279	7.69	8.08	11.43	3.79	3.02	7.45
Ameixas	Com bode	BA1T1	ACB1	Male	Bothriurus rochai	0.278	4.63	4.48	5.72	2.69	1.73	3.23
Ameixas	Com bode	BA1T1	ACB1	Male	Physoctonus debilis	0.135	4.44	3.3	6.16	1.14	0.98	4.2
Ameixas	Sem bode	A3T2	ASB10	Female	Jaguajir rochae	1.771	8.69	8.31	12.35	3.3	3.32	7.89
Ameixas	Sem bode	A3T2	ASB10	Female	Jaguajir rochae	1.887	8.85	7.86	12.14	3.15	2.65	7.98
Ameixas	Sem bode	A3T2	ASB10	Female	Jaguajir rochae	1.679	8.37	8.91	12.57	2.97	2.9	8.09
Ameixas	Sem bode	A3T2	ASB10	Male	Jaguajir rochae	1.54	8.24	8.62	12.56	4.19	3.37	7.65
Ameixas	Sem bode	A2T4	ASB8	Male	Bothriurus rochai	0.231	3.96	4.66	5.55	2.5	1.73	2.59
Ameixas	Sem bode	A2T4	ASB8	Female	Jaguajir rochae	2.186	9.93	8.26	12.22	3.02	2.79	8.52
Ameixas	Sem bode	A2T4	ASB8	Female	Jaguajir rochae	1.193	7.59	6.6	9.96	1.96	1.49	6.61
Ameixas	Sem bode	A2T4	ASB8	Female	Jaguajir rochae	1.944	9.99	8.78	12.36	3.3	2.9	8.46
Ameixas	Sem bode	A2T4	ASB8	Female	Jaguajir rochae	1.754	9.68	8.67	12.03	3.29	2.78	8.45
Ameixas	Sem bode	A2T4	ASB8	Female	Jaguajir rochae	1.877	9.82	8.64	12.51	3.54	3.28	8.53
Ameixas	Sem bode	A2T4	ASB8	Male	Jaguajir rochae	1.262	8.36	7.87	11.35	3.27	2.82	7
Ameixas	Sem bode	A2T4	ASB8	Male	Jaguajir rochae	1.371	8.6	9.24	11.4	3.47	3.19	7.45
Ameixas	Sem bode	A2T2	ASB6	Male	Jaguajir rochae	1.313	6.95	7.44	11.22	3.44	2.28	7.02
Ameixas	Sem bode	A2T2	ASB6	Female	Jaguajir rochae	2.151	9.56	8.71	12.73	3.37	2.89	8.61
Ameixas	Sem bode	A2T2	ASB6	Male	Bothriurus rochai	0.222	4.42	4.7	5.54	2.44	1.75	2.74
Ameixas	Sem bode	A2T1	ASB5	Male	Jaguajir rochae	1.275	7.9	8.28	11.54	3.55	3.15	7.34
Ameixas	Sem bode	A2T1	ASB5	Female	Jaguajir rochae	0.984	7.14	7.2	9.22	1.81	1.39	6.4
Ameixas	Com bode	BA5T4	ACB20	Female	Physoctonus debilis	0.197	5.11	3.57	7.2	1.6	1.17	4.98
Ameixas	Sem bode	A1T3	ASB3	Male	Jaguajir rochae	1.066	7.5	7.74	10.14	2.95	2.7	6.61
Ameixas	Com bode	BA2T3	ACB7	Male	Jaguajir rochae	1.078	7	7.08	10.55	2.75	2.33	6.44
Ameixas	Com bode	BA2T2	ACB6	Female	Jaguajir rochae	0.943	7.28	6.97	9.74	2.01	1.52	7.29
Ameixas	Com bode	BA6T4	ACB24	Female	Jaguajir rochae	1.001	7.65	6.93	9.86	1.71	1.7	6.36
Ameixas	Sem bode	A3T3	ASB11	Female	Jaguajir rochae	2.03	9.12	7.91	12.11	3.29	2.9	7.93
Ameixas	Sem bode	A3T3	ASB11	Female	Jaguajir rochae	1.958	8.42	8.54	12.4	3.37	2.77	7.93
Ameixas	Sem bode	A3T3	ASB11	Female	Jaguajir rochae	1.826	9.61	8.68	12.5	3.11	2.41	8.31
Ameixas	Sem bode	A3T3	ASB11	Male	Jaguajir rochae	1.341	7.56	7.78	11.41	3.27	2.97	7.16
Ameixas	Com bode	BA4T3	ACB15	Male	Jaguajir rochae	1.417	7.77	7.87	11.36	3.5	3.12	7.32
Ameixas	Com bode	BA4T3	ACB15	Female	Jaguajir rochae	2.231	8.96	8.29	12.67	3.28	3.22	8.41
Ameixas	Com bode	BA4T3	ACB15	Female	Jaguajir rochae	2.199	8.65	8.56	12.4	3.17	2.96	8.55
Ameixas	Com bode	BA4T3	ACB15	Female	Jaguajir rochae	0.876	7.33	6.65	9.66	2	1.53	6.82
Ameixas	Com bode	BA6T3	ACB23	Female	Jaguajir rochae	2.367	9.48	8.08	12.43	3.71	2.91	8.01
Ameixas	Com bode	BA6T3	ACB23	Female	Jaguajir rochae	1.601	8.69	7.77	10.63	2.71	2.36	7.56
Ameixas	Com bode	BA6T3	ACB23	Female	Jaguajir rochae	2.01	8.85	7.96	70.48	2.92	2.4	8.04
Ameixas	Com bode	BA6T3	ACB23	Female	Jaguajir rochae	2.826	9.98	8.97	12.34	3.11	2.97	8.4
Ameixas	Com bode	BA6T3	ACB23	Female	Jaguajir rochae	1.57	8.02	7.46	11.64	3.01	2.52	8.05
Ameixas	Com bode	BA6T3	ACB23	Male	Jaguajir rochae	1.544	8.35	8.55	11.51	3.18	2.93	8.01
Ameixas	Com bode	BA6T3	ACB23	Male	Jaguajir rochae	1.248	8.4	7.42	10.14	3.12	2.53	7.17
Ameixas	Sem bode	A5T3	ASB19	Male	Jaguajir rochae	1.058	7.28	6.48	10.63	2.76	2.8	6.53
Ameixas	Com bode	BA4T2	ACB14	Female	Physoctonus debilis	0.117	4.27	3.04	6.01	0.97	0.86	4.29
Ameixas	Com bode	BA4T2	ACB14	Female	Physoctonus debilis	0.11	4.19	3.29	5.01	0.89	1	3.99
Ameixas	Com bode	BA4T2	ACB14	Male	Bothriurus rochai	0.209	3.98	4.52	5.68	2.22	1.93	3
Ameixas	Com bode	BA4T2	ACB14	Female	Jaguajir rochae	1.11	7.91	7.42	10.97	3.6	2.99	7.46
Ameixas	Com bode	BA4T2	ACB14	Female	Jaguajir rochae	2.524	10.1	9.59	13.44	3.64	3.48	9.5
Ameixas	Com bode	BA5T2	ACB18	Female	Jaguajir rochae	2.284	10.26	8.35	11.73	3.66	2.83	8.09
Ameixas	Com bode	BA5T2	ACB18	Female	Jaguajir rochae	1.164	7.56	6.83	9.67	2.04	1.52	6.81
Ameixas	Com bode	BA5T2	ACB18	Female	Jaguajir rochae	2.387	8.48	8.2	12.33	3.24	2.93	7.72
Ameixas	Com bode	BA4T4	ACB16	Female	Physoctonus debilis	0.208	4.33	3.82	6.36	1.2	1.24	4.4
Ameixas	Com bode	BA4T4	ACB16	Female	Jaguajir rochae	2.635	9.79	8.58	13.07	3.59	3.01	9.35
Ameixas	Com bode	BA4T4	ACB16	Female	Jaguajir rochae	1.805	8.5	8.1	12.5	3.06	3.12	8.35
Ameixas	Com bode	BA4T4	ACB16	Female	Jaguajir rochae	1.197	6.9	6.5	10.07	1.91	1.27	6.98
Ameixas	Com bode	BA4T1	ACB13	Female	Physoctonus debilis	0.148	4.37	3.3	6.07	1.05	0.98	4.3
Ameixas	Com bode	BA4T1	ACB13	Male	Jaguajir rochae	1.49	7.73	7.43	12.28	3.4	3.49	7.76
Ameixas	Com bode	BA4T1	ACB13	Female	Jaguajir rochae	2.661	8.92	9.76	12.95	3.61	3.42	8.42
Ameixas	Com bode	BA4T1	ACB13	Female	Jaguajir rochae	1.955	9	8.71	12.91	3.44	2.4	8.5
Ameixas	Sem bode	A4T2	ASB14	Male	Jaguajir rochae	1.437	7.32	7.28	11.95	4.09	3.2	7.13
Ameixas	Sem bode	A4T2	ASB14	Female	Jaguajir rochae	2.412	7.78	8.3	12.66	3.52	2.93	7.83
Ameixas	Sem bode	A4T2	ASB14	Female	Jaguajir rochae	2.704	9.63	8.97	12.83	3.74	3.26	8.21
Ameixas	Sem bode	A4T2	ASB14	Female	Jaguajir rochae	2.368	9.21	8.77	12.74	3.71	3.35	8.08
Ameixas	Sem bode	A4T2	ASB14	Female	Jaguajir rochae	2.347	7.71	9.17	13.36	4.04	3.27	8.87
Limoeiro	Sem bode	A1T4	LSB4	Female	Bothriurus asper	0.153	3.88	2.82	9.75	6.78	6.35	7.08
Limoeiro	Sem bode	A1T4	LSB4	Female	Ananteris mauryi	0.101	3.36	3.85	3.36	0.57	0.57	2.79
Limoeiro	Sem bode	A1T4	LSB4	Female	Ananteris mauryi	0.135	4.07	3.63	4.73	0.66	0.72	2.92
Limoeiro	Sem bode	A1T4	LSB4	Female	Ananteris mauryi	0.074	3.15	3.47	3.96	0.58	0.33	2.27
Limoeiro	Sem bode	A1T4	LSB4	Male	Ananteris mauryi	0.044	2.79	3.49	3.54	0.76	0.51	2.24
Limoeiro	Sem bode	A1T4	LSB4	Male	Ananteris mauryi	0.047	2.71	3.48	2.91	0.54	0.4	2.09
Limoeiro	Sem bode	A1T2	LSB2	Female	Ananteris mauryi	0.177	4.02	3.74	4.09	0.76	0.61	2.96
Limoeiro	Sem bode	A1T2	LSB2	Female	Ananteris mauryi	0.105	3.05	3.84	4.03	0.87	0.51	3.04
Limoeiro	Sem bode	A1T2	LSB2	Female	Ananteris mauryi	0.068	2.68	2.61	3.27	0.62	0.55	2
Limoeiro	Sem bode	A1T2	LSB2	Male	Ananteris mauryi	0.037	2.57	3.09	3.02	0.62	0.29	2.7
Limoeiro	Sem bode	A1T2	LSB2	Male	Ananteris mauryi	0.037	2.39	3.32	2.89	0.51	0.13	1.97
Limoeiro	Sem bode	A1T2	LSB2	Male	Ananteris mauryi	0.04	2.94	3.46	3.06	0.63	0.43	2.44
Limoeiro	Sem bode	A1T3	LSB3	Female	Bothriurus asper	0.241	4.12	3.32	5.19	1.89	1.36	2.9
Limoeiro	Sem bode	A1T3	LSB3	Male	Ananteris mauryi	0.045	2.66	3.3	3.39	0.5	0.59	2.16
Limoeiro	Sem bode	A1T3	LSB3	Male	Ananteris mauryi	0.031	2.35	2.38	2.23	0.29	0.19	1.61
Limoeiro	Sem bode	A2T3	LSB7	Male	Ananteris mauryi	0.051	3.2	-	3.16	0.55	0.41	2.38
Limoeiro	Sem bode	A2T3	LSB7	Female	Ananteris mauryi	0.124	2.9	3.74	4.02	0.75	0.56	3
Limoeiro	Sem bode	A2T3	LSB7	Female	Ananteris mauryi	0.142	3.56	3.84	4	0.78	0.55	2.81
Limoeiro	Sem bode	A2T3	LSB7	Female	Ananteris mauryi	0.098	3.08	4.01	4.04	0.84	0.97	3.5
Limoeiro	Sem bode	A1T1	LSB1	Female	Ananteris mauryi	0.159	3.57	4.22	3.94	0.94	0.63	3.06
Limoeiro	Sem bode	A1T1	LSB1	Female	Ananteris mauryi	0.186	3.41	3.73	4.42	0.72	0.68	3.14
Limoeiro	Sem bode	A1T1	LSB1	Female	Ananteris mauryi	0.094	3.14	3.75	3.93	0.81	0.52	2.46
Limoeiro	Sem bode	A1T1	LSB1	Female	Ananteris mauryi	0.143	3	4.08	4.09	0.62	0.56	3.13
Limoeiro	Sem bode	A1T1	LSB1	Female	Ananteris mauryi	0.188	2.9	4.01	4.26	0.72	0.69	3.1
Limoeiro	Sem bode	A1T1	LSB1	Female	Ananteris mauryi	0.1	3.41	3.85	3.85	0.77	0.62	3
Limoeiro	Sem bode	A1T1	LSB1	Female	Ananteris mauryi	0.098	2.99	3.59	3.55	0.83	0.3	2.7
Limoeiro	Sem bode	A1T1	LSB1	Female	Ananteris mauryi	0.084	3.22	3.79	3.85	0.78	0.58	2.8
Limoeiro	Sem bode	A1T1	LSB1	Female	Ananteris mauryi	0.1	3.07	3.75	3.48	0.73	0.59	3.22
Limoeiro	Sem bode	A1T1	LSB1	Male	Ananteris mauryi	0.03	2.94	2.82	2.89	0.55	0.41	1.8
Limoeiro	Sem bode	A1T1	LSB1	Male	Ananteris mauryi	0.036	2.4	2.96	2.81	0.39	0.36	2
Limoeiro	Sem bode	A1T1	LSB1	Male	Ananteris mauryi	0.029	2.67	3.15	3.06	0.47	0.24	1.9
Limoeiro	Sem bode	A1T1	LSB1	Male	Ananteris mauryi	0.036	2.73	3.22	2.47	0.5	0.38	2.5
Limoeiro	Sem bode	A1T1	LSB1	Male	Ananteris mauryi	0.027	2.57	3.02	3	0.36	0.29	1.88
Limoeiro	Sem bode	A1T1	LSB1	Male	Ananteris mauryi	0.037	2.64	3.17	2.98	0.48	0.2	2.31
Limoeiro	Sem bode	A1T1	LSB1	Male	Ananteris mauryi	0.027	2.04	2.94	3	0.44	30	2.03
Limoeiro	Sem bode	A3T4	LSB12	Female	Jaguajir rochae	2.152	8.14	7.56	11.71	2.96	2.97	7.12
Limoeiro	Sem bode	A2T2	LSB6	Male	Ananteris mauryi	0.062	2.9	3.76	3.2	0.55	0.48	2.35
Limoeiro	Sem bode	A2T2	LSB6	Male	Ananteris mauryi	0.043	2.31	2.9	2.73	0.32	0.29	1.91
Limoeiro	Sem bode	A2T2	LSB6	Male	Ananteris mauryi	0.056	2.61	3.65	2.79	0.38	0.21	2.4
Limoeiro	Sem bode	A2T1	LSB5	Male	Ananteris mauryi	0.05	2.57	3.36	3.13	0.39	0.29	1.71
Limoeiro	Sem bode	A2T1	LSB5	Male	Ananteris mauryi	0.039	2.57	-	3.34	0.34	0.22	2.14
Limoeiro	Sem bode	A2T1	LSB5	Female	Ananteris mauryi	0.12	3	3.79	4.31	0.49	0.6	2.32
Limoeiro	Sem bode	A2T1	LSB5	Female	Ananteris mauryi	0.139	2.98	3.71	3.88	0.58	0.62	2.91
Limoeiro	Sem bode	A2T1	LSB5	Female	Ananteris mauryi	0.096	3.01	3.86	3.27	0.62	0.47	3.33
Limoeiro	Sem bode	A2T1	LSB5	Female	Ananteris mauryi	0.098	3.07	3.65	4.34	0.48	0.31	3.03

## Sheet: Var Amb
Municipality	Area	Transect	Code	Leaf litter (cm)	Trees	DBH (cm)	Brushs	Stones	Fallen trunks
Caetes	without goat	A1T1	CSB1	0	13	18	13	81	13
Ameixas	without goat	A1T1	ASB1	0	1	22	13	6	0
Limoeiro	without goat	A1T1	LSB1	0.87	0	0	10	2	0
Caetes	without goat	A1T2	CSB2	1.7	4	35.75	30	7	9
Ameixas	without goat	A1T2	ASB2	0	0	0	7	0	11
Limoeiro	without goat	A1T2	LSB2	0	0	0	19	10	0
Caetes	without goat	A1T3	CSB3	1.2	5	22.22	44	31	9
Ameixas	without goat	A1T3	ASB3	0	0	0	4	0	0
Limoeiro	without goat	A1T3	LSB3	0	1	13.5	18	4	0
Caetes	without goat	A1T4	CSB4	1.56	9	18.45	43	31	16
Ameixas	without goat	A1T4	ASB4	0	0	0	8	10	0
Limoeiro	without goat	A1T4	LSB4	0	0	0	32	7	0
Caetes	without goat	A2T1	CSB5	1.94	4	17.5	40	27	18
Ameixas	without goat	A2T1	ASB5	0	0	0	0	0	0
Limoeiro	without goat	A2T1	LSB5	0	2	5.5	30	3	0
Caetes	without goat	A2T2	CSB6	0	3	14.66	56	65	22
Ameixas	without goat	A2T2	ASB6	0	0	0	11	14	0
Limoeiro	without goat	A2T2	LSB6	0	4	8.35	20	0	0
Caetes	without goat	A2T3	CSB7	0	3	12.66	24	10	0
Ameixas	without goat	A2T3	ASB7	0	0	0	10	4	0
Limoeiro	without goat	A2T3	LSB7	0	0	0	10	1	2
Caetes	without goat	A2T4	CSB8	0	2	60.5	0	15	0
Ameixas	without goat	A2T4	ASB8	0	1	24	18	42	0
Limoeiro	without goat	A2T4	LSB8	0	2	17.5	18	0	4
Caetes	without goat	A3T1	CSB9	0	3	16.66	38	40	5
Ameixas	without goat	A3T1	ASB9	0	0	0	11	8	0
Limoeiro	without goat	A3T1	LSB9	0	0	0	40	0	0
Caetes	without goat	A3T2	CSB10	1.28	4	19.75	40	19	2
Ameixas	without goat	A3T2	ASB10	0	0	0	15	30	0
Limoeiro	without goat	A3T2	LSB10	0	0	0	38	0	0
Caetes	without goat	A3T3	CSB11	0.94	10	17.3	38	62	5
Ameixas	without goat	A3T3	ASB11	0	0	0	28	32	0
Limoeiro	without goat	A3T3	LSB11	0	0	0	29	0	0
Caetes	without goat	A3T4	CSB12	0	4	28	48	58	7
Ameixas	without goat	A3T4	ASB12	0	0	0	26	86	0
Limoeiro	without goat	A3T4	LSB12	0	0	0	32	0	0
Caetes	without goat	A4T1	CSB13	1.7	1	12	43	58	2
Ameixas	without goat	A4T1	ASB13	0	1	10	5	11	0
Limoeiro	without goat	A4T1	LSB13	0	0	0	19	2	0
Caetes	without goat	A4T2	CSB14	0	0	0	58	117	8
Ameixas	without goat	A4T2	ASB14	0	0	0	6	31	4
Limoeiro	without goat	A4T2	LSB14	0	0	0	0	0	0
Caetes	without goat	A4T3	CSB15	1.24	1	8	71	88	10
Ameixas	without goat	A4T3	ASB15	0	0	0	4	2	0
Limoeiro	without goat	A4T3	LSB15	0	0	0	13	6	0
Caetes	without goat	A4T4	CSB16	1.76	8	18.87	16	16	9
Ameixas	without goat	A4T4	ASB16	0	0	0	34	5	0
Limoeiro	without goat	A4T4	LSB16	0	0	0	20	2	0
Caetes	without goat	A5T1	CSB17	0	0	0	41	144	4
Ameixas	without goat	A5T1	ASB17	0	0	0	22	8	0
Limoeiro	without goat	A5T1	LSB17	0	0	0	3	4	0
Caetes	without goat	A5T2	CSB18	0	2	14.5	30	93	0
Ameixas	without goat	A5T2	ASB18	0	0	0	16	3	0
Limoeiro	without goat	A5T2	LSB18	0	0	0	7	12	0
Caetes	without goat	A5T3	CSB19	0	2	20	20	3	0
Ameixas	without goat	A5T3	ASB19	0	0	0	14	1	0
Limoeiro	without goat	A5T3	LSB19	0	0	0	23	8	0
Caetes	without goat	A5T4	CSB20	0	0	0	40	3	0
Ameixas	without goat	A5T4	ASB20	0	0	0	27	0	0
Limoeiro	without goat	A5T4	LSB20	0	0	0	13	46	0
Caetes	without goat	A6T1	CSB21	2.28	13	15.61	45	102	7
Ameixas	without goat	A6T1	ASB21	0	0	0	16	0	0
Limoeiro	without goat	A6T1	LSB21	0	0	0	15	2	0
Caetes	without goat	A6T2	CSB22	3.77	9	18.33	18	83	5
Ameixas	without goat	A6T2	ASB22	0	0	0	23	0	0
Limoeiro	without goat	A6T2	LSB22	0	0	0	7	2	0
Caetes	without goat	A6T3	CSB23	2.19	4	9.25	15	28	8
Ameixas	without goat	A6T3	ASB23	0	0	0	20	0	0
Limoeiro	without goat	A6T3	LSB23	0	0	0	0	8	0
Caetes	without goat	A6T4	CSB24	2.5	6	12	56	57	8
Ameixas	without goat	A6T4	ASB24	0	0	0	9	0	0
Limoeiro	without goat	A6T4	LSB24	0	0	0	18	0	0
Caetes	with goat	B1T1	CCB1	0	0	0	13	0	0
Ameixas	with goat	B1T1	ACB1	0	0	0	0	1	0
Limoeiro	with goat	B1T1	LCB1	0	0	0	0	9	1
Caetes	with goat	B1T2	CCB2	0	0	0	0	10	0
Ameixas	with goat	B1T2	ACB2	0	0	0	0	2	1
Limoeiro	with goat	B1T2	LCB2	0	0	0	0	1	1
Caetes	with goat	B1T3	CCB3	0	0	0	1	14	0
Ameixas	with goat	B1T3	ACB3	0	0	0	0	18	0
Limoeiro	with goat	B1T3	LCB3	0	0	0	0	2	0
Caetes	with goat	B1T4	CCB4	0	0	0	0	19	0
Ameixas	with goat	B1T4	ACB4	0	0	0	0	1	0
Limoeiro	with goat	B1T4	LCB4	0	0	0	0	15	0
Caetes	with goat	B2T1	CCB5	0	0	0	2	9	0
Ameixas	with goat	B2T1	ACB5	0	0	0	4	3	0
Limoeiro	with goat	B2T1	LCB5	0	0	0	0	14	4
Caetes	with goat	B2T2	CCB6	0	0	0	3	9	0
Ameixas	with goat	B2T2	ACB6	0	0	0	0	6	0
Limoeiro	with goat	B2T2	LCB6	0	0	0	0	3	0
Caetes	with goat	B2T3	CCB7	0	0	0	1	5	0
Ameixas	with goat	B2T3	ACB7	0	0	0	0	4	0
Limoeiro	with goat	B2T3	LCB7	0	0	0	0	2	0
Caetes	with goat	B2T4	CCB8	0	0	0	12	51	0
Ameixas	with goat	B2T4	ACB8	0	0	0	3	5	0
Limoeiro	with goat	B2T4	LCB8	0	0	0	0	0	0
Caetes	with goat	B3T1	CCB9	0	0	0	0	9	0
Ameixas	with goat	B3T1	ACB9	0	0	0	0	5	0
Limoeiro	with goat	B3T1	LCB9	0	0	0	0	0	0
Caetes	with goat	B3T2	CCB10	0	0	0	0	3	0
Ameixas	with goat	B3T2	ACB10	0	0	0	0	5	0
Limoeiro	with goat	B3T2	LCB10	0	1	35	0	0	0
Caetes	with goat	B3T3	CCB11	0	0	0	0	0	0
Ameixas	with goat	B3T3	ACB11	0	0	0	1	17	0
Limoeiro	with goat	B3T3	LCB11	0	0	0	0	0	0
Caetes	with goat	B3T4	CCB12	0	0	0	0	0	0
Ameixas	with goat	B3T4	ACB12	0	0	0	0	7	0
Limoeiro	with goat	B3T4	LCB12	0	0	0	0	0	0
Caetes	with goat	B4T1	CCB13	0	1	32	67	52	0
Ameixas	with goat	B4T1	ACB13	0	0	0	1	29	0
Limoeiro	with goat	B4T1	LCB13	0	0	0	0	0	0
Caetes	with goat	B4T2	CCB14	0	1	32	14	63	0
Ameixas	with goat	B4T2	ACB14	0	1	13.5	2	37	0
Limoeiro	with goat	B4T2	LCB14	0	0	0	0	1	0
Caetes	with goat	B4T3	CCB15	0	4	17.5	5	42	0
Ameixas	with goat	B4T3	ACB15	0	1	37	5	1	0
Limoeiro	with goat	B4T3	LCB15	0	0	0	1	0	0
Caetes	with goat	B4T4	CCB16	0	1	24	20	46	2
Ameixas	with goat	B4T4	ACB16	0	0	0	3	5	0
Limoeiro	with goat	B4T4	LCB16	0	0	0	0	6	0
Caetes	with goat	B5T1	CCB17	0	3	15	13	43	0
Ameixas	with goat	B5T1	ACB17	0	0	0	4	68	0
Limoeiro	with goat	B5T1	LCB17	0	0	0	0	0	0
Caetes	with goat	B5T2	CCB18	0	0	0	64	94	0
Ameixas	with goat	B5T2	ACB18	0	0	0	5	7	5
Limoeiro	with goat	B5T2	LCB18	0	0	0	0	0	1
Caetes	with goat	B5T3	CC19	0	1	24	19	1	0
Ameixas	with goat	B5T3	ACB19	0	0	0	2	3	0
Limoeiro	with goat	B5T3	LCB19	0	0	0	0	0	0
Caetes	with goat	B5T4	CCB20	0	0	0	22	12	2
Ameixas	with goat	B5T4	ACB20	0	0	0	0	3	1
Limoeiro	with goat	B5T4	LCB20	0	0	0	0	0	0
Caetes	with goat	B6T1	CCB21	0	0	0	14	10	0
Ameixas	with goat	B6T1	ACB21	0	0	0	0	0	0
Limoeiro	with goat	B6T1	LCB21	0	0	0	0	0	0
Caetes	with goat	B6T2	CCB22	0	0	0	12	19	0
Ameixas	with goat	B6T2	ACB22	0	0	0	2	14	0
Limoeiro	with goat	B6T2	LCB22	0	0	0	0	0	0
Caetes	with goat	B6T3	CCB23	0	0	0	9	23	0
Ameixas	with goat	B6T3	ACB23	0	0	0	3	19	0
Limoeiro	with goat	B6T3	LCB23	0	0	0	0	0	0
Caetes	with goat	B6T4	CCB24	0	0	0	56	111	4
Ameixas	with goat	B6T4	ACB24	0	0	0	0	40	0
Limoeiro	with goat	B6T4	LCB24	0	0	0	0	0	0
Ameixas	Sem bode	A3T4	ASB11
Ameixas	Sem bode	A3T4	ASB11
Ameixas	Sem bode	A3T4	ASB11
Ameixas	Sem bode	A3T4	ASB11
Ameixas	Com bode	BA1T1	ACB1
Ameixas	Com bode	BA1T1	ACB1
Ameixas	Sem bode	A3T2	ASB10
Ameixas	Sem bode	A3T2	ASB10
Ameixas	Sem bode	A3T2	ASB10
Ameixas	Sem bode	A3T2	ASB10
Ameixas	Sem bode	A2T4	ASB8
Ameixas	Sem bode	A2T4	ASB8
Ameixas	Sem bode	A2T4	ASB8
Ameixas	Sem bode	A2T4	ASB8
Ameixas	Sem bode	A2T4	ASB8
Ameixas	Sem bode	A2T4	ASB8
Ameixas	Sem bode	A2T4	ASB8
Ameixas	Sem bode	A2T4	ASB8
Ameixas	Sem bode	A2T2	ASB6
Ameixas	Sem bode	A2T2	ASB6
Ameixas	Sem bode	A2T2	ASB6
Ameixas	Sem bode	A2T1	ASB5
Ameixas	Sem bode	A2T1	ASB5
Ameixas	Com bode	BA5T4	ACB20
Ameixas	Sem bode	A1T3	ASB3
Ameixas	Com bode	BA2T3	ACB7
Ameixas	Com bode	BA2T2	ACB6
Ameixas	Com bode	BA6T4	ACB24
Ameixas	Sem bode	A3T3	ASB11
Ameixas	Sem bode	A3T3	ASB11
Ameixas	Sem bode	A3T3	ASB11
Ameixas	Sem bode	A3T3	ASB11
Ameixas	Com bode	BA4T3	ACB15
Ameixas	Com bode	BA4T3	ACB15
Ameixas	Com bode	BA4T3	ACB15
Ameixas	Com bode	BA4T3	ACB15
Ameixas	Com bode	BA6T3	ACB23
Ameixas	Com bode	BA6T3	ACB23
Ameixas	Com bode	BA6T3	ACB23
Ameixas	Com bode	BA6T3	ACB23
Ameixas	Com bode	BA6T3	ACB23
Ameixas	Com bode	BA6T3	ACB23
Ameixas	Com bode	BA6T3	ACB23
Ameixas	Sem bode	A5T3	ASB19
Ameixas	Com bode	BA4T2	ACB14
Ameixas	Com bode	BA4T2	ACB14
Ameixas	Com bode	BA4T2	ACB14
Ameixas	Com bode	BA4T2	ACB14
Ameixas	Com bode	BA4T2	ACB14
Ameixas	Com bode	BA5T2	ACB18
Ameixas	Com bode	BA5T2	ACB18
Ameixas	Com bode	BA5T2	ACB18
Ameixas	Com bode	BA4T4	ACB16
Ameixas	Com bode	BA4T4	ACB16
Ameixas	Com bode	BA4T4	ACB16
Ameixas	Com bode	BA4T4	ACB16
Ameixas	Com bode	BA4T1	ACB13
Ameixas	Com bode	BA4T1	ACB13
Ameixas	Com bode	BA4T1	ACB13
Ameixas	Com bode	BA4T1	ACB13
Ameixas	Sem bode	A4T2	ASB14
Ameixas	Sem bode	A4T2	ASB14
Ameixas	Sem bode	A4T2	ASB14
Ameixas	Sem bode	A4T2	ASB14
Ameixas	Sem bode	A4T2	ASB14
Limoeiro	Sem bode	A1T4	LSB4
Limoeiro	Sem bode	A1T4	LSB4
Limoeiro	Sem bode	A1T4	LSB4
Limoeiro	Sem bode	A1T4	LSB4
Limoeiro	Sem bode	A1T4	LSB4
Limoeiro	Sem bode	A1T4	LSB4
Limoeiro	Sem bode	A1T2	LSB2
Limoeiro	Sem bode	A1T2	LSB2
Limoeiro	Sem bode	A1T2	LSB2
Limoeiro	Sem bode	A1T2	LSB2
Limoeiro	Sem bode	A1T2	LSB2
Limoeiro	Sem bode	A1T2	LSB2
Limoeiro	Sem bode	A1T3	LSB3
Limoeiro	Sem bode	A1T3	LSB3
Limoeiro	Sem bode	A1T3	LSB3
Limoeiro	Sem bode	A2T3	LSB7
Limoeiro	Sem bode	A2T3	LSB7
Limoeiro	Sem bode	A2T3	LSB7
Limoeiro	Sem bode	A2T3	LSB7
Limoeiro	Sem bode	A1T1	LSB1
Limoeiro	Sem bode	A1T1	LSB1
Limoeiro	Sem bode	A1T1	LSB1
Limoeiro	Sem bode	A1T1	LSB1
Limoeiro	Sem bode	A1T1	LSB1
Limoeiro	Sem bode	A1T1	LSB1
Limoeiro	Sem bode	A1T1	LSB1
Limoeiro	Sem bode	A1T1	LSB1
Limoeiro	Sem bode	A1T1	LSB1
Limoeiro	Sem bode	A1T1	LSB1
Limoeiro	Sem bode	A1T1	LSB1
Limoeiro	Sem bode	A1T1	LSB1
Limoeiro	Sem bode	A1T1	LSB1
Limoeiro	Sem bode	A1T1	LSB1
Limoeiro	Sem bode	A1T1	LSB1
Limoeiro	Sem bode	A1T1	LSB1
Limoeiro	Sem bode	A3T4	LSB12
Limoeiro	Sem bode	A2T2	LSB6
Limoeiro	Sem bode	A2T2	LSB6
Limoeiro	Sem bode	A2T2	LSB6
Limoeiro	Sem bode	A2T1	LSB5
Limoeiro	Sem bode	A2T1	LSB5
Limoeiro	Sem bode	A2T1	LSB5
Limoeiro	Sem bode	A2T1	LSB5
Limoeiro	Sem bode	A2T1	LSB5
Limoeiro	Sem bode	A2T1	LSB5
